# Supplementary material for: Au Doping PtNi Nanodendrites for Enhanced Electrocatalytic Methanol Oxidation Reaction
Source: Nanomaterials (Basel). 2023 Oct 28;13(21):2855. doi: 10.3390/nano13212855 (PMC10650142; doi:10.3390/nano13212855)
Supplement: Supplementary file 1 [file nanomaterials-13-02855-s001.zip]

Archive with 1 entries (1 files):
- nanomaterials-2607262-supplementary.pdf
